# Supplementary material for: Drosophila RpS12 controls translation, growth, and cell competition through Xrp1
Source: PLoS Genet. 2019 Dec 16;15(12):e1008513. doi: 10.1371/journal.pgen.1008513 (PMC6936874; doi:10.1371/journal.pgen.1008513)
Supplement: S4 Table — (XLSX) [file pgen.1008513.s004.xlsx]

## Sheet: Fig 3A,B
Figure 3A,B		female	female	female	female	male	male	male	male
		RpS3+/-	RpS3+/- p{rpS12+}	TM6/+	TM6/+ p{rpS12+}	RpS3+/-	RpS3+/- p{rpS12+}	TM6/+	TM6/+ p{rpS12+}
	199
	207			0	0			0	0
	215			0	0			0	0
	223			32	4			7	0
	231			55	14			26	13
	239	0		72	36	0		40	30
	247	0		84	84	0		66	56
	255	9		95	100	2		93	97
	263	26	0	100	100	22	0	100	100
	271	54	0	100	100	39	0	100	100
	279	70	13	100		50	4
	287	80	34			72	13
	295	95	53			91	40
	303	96	75			95	53
	311	96	84			95	76
	319	99	100			99	91
	327	99	100			99	96
	335	99				100	100
	343	99				100	100
	N	95	32	82	50	92	45	85	61
Data obtained from the cross:
w ; P{rpS12+, w+} X y w hsF ; FRT82B P{arm-LacZ, w+} M(3)95A / TM6B

## Sheet: Fig 3C,D
Figure 3C,D
		RpS18+/- A	RpS18+/- B	RpS18+/-rpS12+/- A	RpS18+/-rpS12+/- B	wild type A	wild type B	rpS12+/- A	rpS12+/- B	RpS18+/- A	RpS18+/- B	RpS18+/-rpS12+/- A	RpS18+/-rpS12+/- B	wild type A	wild type B	rpS12+/- A	rpS12+/- B
	168
	176					0	0	0	0							0
	184					0	0	1.8	0					0	0	0	0
	192			0	0	1.8	2	5.5	8.6	0		0		0	0	2	1.5
	200	0	0	0	0	32.1	18	49.1	41.4	0		0	0	8.5	12.2	12	7.6
	208	0	0	13	10.3	62.5	54	90.1	69	2.9	0	5.6	0	36.2	16.5	52	34.8
	216	7.6	3.5	26.1	27.6	96.4	94	100	94.8	2.9	0	13	1.7	89.4	61.2	82	84.9
	224	31.8	21.5	71.7	65.5	98.2	96	100	98.3	11.4	4.4	29.6	8.5	97.9	100	94	100
	232	60.6	57.9	89.4	81	98.2	98		100	34.2	40	63	44.1	100	100	96	100
	240	93.9	89.5	97.8	98.3	98.2	98		100	82.9	66.7	85.2	86.4	100		100
	248	100	98.2	97.8	98.3	98.2	98			85.7	91.1	92.6	98.3			100
	256	100	100	100	98.3	100	98			100	95.6	100	100
	264		100	100	100	100	100			100	100	100	100
	272				100		100				100
	280
	288
	296
	n	66	57	46	58	56	50	55	58	35	45	54	59	47	49	50	66
Data obtained from the cross:
w ; FRT42D P{arm-LacZ, w+} M(2)56i/+ ; rpS12[s2783]/+ X yw hsF ; FRT80B/TM3,Ser y[+]

## Sheet: Fig 3E,F
Figure 3E,F		females	females	females	females	males	males	males	males
		rpS1297D/EP3025	rpS12EP3025/+	rpS1297D/+	wild type	rpS1297D/EP3025	rpS12EP3025/+	rpS1297D/+	wild type
	169
	177	0	0	0	0	0	0	0	0
	185	0	2.12766	0	0	0	0	0	0
	193	0	27.6596	1.69492	26.3158	0	0	2.5641	6.94444
	201	0	40.4255	22.0339	47.3684	0	6.89655	6.41026	18.0556
	209	21.0526	91.4894	71.1864	85.5263	5.26316	44.8276	52.5641	79.1667
	217	84.2105	97.8723	84.7458	93.4211	15.7895	93.1034	84.6154	90.2778
	225	89.4737	97.8723	86.4407	94.7368	36.8421	100	92.3077	94.4444
	233	100	100	91.5254	96.0526	63.1579	100	96.1538	98.6111
	241	100	100	94.9153	96.0526	94.7368	100	100	98.6111
	249	100	100	94.9153	97.3684	94.7368	100	100	98.6111
	257	100	100	96.6102	98.6842	100	100	100	98.6111
	265	100	100	98.3051	100	100	100	100	98.6111
	273			98.3051	100				98.6111
	281	0	0	100	100				100
	289
		19	47	59	76	19	29	78	72
Data obtained from 2 parallel crosses:
w ; rpS12[D97] FRT80B/FRT82B P{w+} X w ; rpS12[EP3025] FRT80B/Tm6B
w ; rpS12[D97] FRT80B/FRT82B P{w+} X w ; FRT80B

## Sheet: Fig 3G,H
Figure 3G,H		females	females	females	females	females	females	females	females	males	males	males	males	males	males	males	males
		wild type	rpS1297D/+ A	rpS1297D/97D	rpS1297D/-	rpS1297D/+ B	rpS1297D/- p{rpS12+}	rpS1297D/+ C	rpS1297D/+ averaged	wild type	rpS1297D/+ A	rpS1297D/97D	rpS1297D/-	rpS1297D/+ B	rpS1297D/- p{rpS12+}	rpS1297D/+ C	rpS1297D/+ averaged
	176	0	0			0	0	0	0	0	0			0		0	0
	184	0	0		0	0	0	0.9375	0.3125	0	0			0	0	0	0
	192	68.75	25.6757	0	0	15.3846	5.47945	10	17.0201	2.43902	4.54545	0	0	3.50877	0	1.0453	3.03317
	200	93.75	66.2162	0	8.47458	31.25	20.5479	41.875	46.4471	21.9512	25.7576	0	0	16.3743	7.14286	10.1045	17.4121
	208	100	86.4865	25	22.0339	62.5	50.6849	89.0625	79.3497	70.7317	46.9697	3.57143	2.12766	31.5789	35.7143	44.5993	41.0493
	216	100	98.6486	96.4286	69.4915	98.0769	97.2603	98.75	98.4919	92.6829	89.3939	25	36.1702	96.4912	91.0714	94.0767	93.3206
	224	100	98.6486	100	98.3051	98.5577	98.6301	99.375	98.8604	92.6829	96.9697	85.7143	68.0851	100	98.2143	98.2578	98.4092
	232	100	98.6486	100	100	99.0385	98.6301	99.6875	99.1249	97.561	98.4848	96.4286	87.234	100	98.2143	99.3031	99.2627
	240		98.6486	100	100	99.5192	98.6301	100	99.3893	100	100	100	97.8723	100	98.2143	99.3031	99.7677
	248		100			100	100	100	100	100	100	100	97.8723	100	98.2143	100	100
	256												97.8723		100	100	100
	264												100		100
	272												100
	n	48	74	28	59	208	33	320	-602	41	66	28	47	171	24	287	524
Data obtained from 3 parallel crosses:
1) w ; rpS12[s2783] FRT80B/TM6B X w ; rpS12[D97] FRT80B
2) w ; FRT80B X w ; rpS12[D97] FRT80B
3) w ; P[rpS12+, w+]/CyO ; w ; rpS12[s2783] FRT80B/TM6B X w ; rpS12[D97] FRT80B
The 3 independent rpS12[D97]/+ controls were averaged to simplify the figure.

## Sheet: Fig 3I,J
Figure 3IJ		females	females	females	females	females	males	males	males	males	males
		rpS1297D/97D RpS3+/-	rpS1297D/+ RpS3+/-	rpS12+/97D RpS3+/-	RpS3+/-	control	rpS1297D/97D RpS3+/-	rpS1297D/+ RpS3+/-	rpS12+/97D RpS3+/-	RpS3+/-	control
	172					0
	180					0					0
	188					1.8					0
	196		0	0	0	13.8		0		0	4.5
	204	0	0	0	0	33.9		0	0	0	16.2
	212	0	0.6	1.5	3.4	78.9	0	5.3	0	3.3	64.9
	220	1.3	1.2	2.9	6.9	96.3	0	5.3	1.7	3.3	86.5
	228	6.4	7.2	5.9	6.9	99.1	3.5	6.3	3.4	4.4	97.3
	236	21.8	31.3	13.2	20.7	99.1	3.5	24.3	8.6	4.4	99.1
	244	30.8	60.8	41.1	28.7	100	7	38.6	20.7	10	99.1
	252	44.9	80.1	58.8	54	100	36.8	67.7	34.5	41.1	100
	260	70.5	95.2	77.9	82.8		61.4	91	58.6	76.7	100
	268	87.2	98.2	88.2	97.7		77.2	94.7	77.6	88.9
	276	92.3	100	95.6	98.9		80.7	97.4	86.2	95.6
	284	94.9	100	97.1	100		93	98.9	93.1	95.6
	292	96.2		98.5	100		98.2	99.5	96.6	95.6
	300	98.7		98.5			100	100	100	95.6
	308	100		98.5			100	100	100	100
	316	100		98.5						100
	n	78	166	68	87	109	57	189	58	90	110
Data obtained from parallel crosses:
1) y w hsF ; rpS12[D97] FRT80B M(3)95A/TM6B,Sb X w ; rpS12[D97] FRT80B/FRT82D P{arm-LacZ,w+}
2) y w hsF ; FRT82D M(3)95A/TM6B,Sb X w ; rpS12[D97] FRT80B/FRT82D P{arm-LacZ,w+}

## Sheet: Fig 3K
Figure 3K		females	females	females	females	females	females	females	females	females
		wild type	rps1297D/+	frt80/tm6 F	RpS3+/-	frt80/tm6	RpS3+/- rps1297D/97D	RpS3+/- rps1297D/+	frt80/tm6 B	RpS3+/- rps1297D/97D Xrp1+/-
	176	0	0	0	0	0
	184	0	0	0	0	0			0
	192	68.75	25.6757	52.6316	0	4.44444			12.0438
	200	93.75	66.2162	86.8421	0	46.6667		0	38.3212	0
	208	100	86.4865	86.8421	0	55.5556	0	0	63.1387	0
	216	100	98.6486	94.7368	0	68.8889	0	8.45481	90.8759	18.75
	224	100	98.6486	97.3684	0	95.5556	25	29.7376	98.1752	43.75
	232	100	98.6486	97.3684	0	100	25	52.1866	98.9051	68.75
	240	100	98.6486	100	15.5172	100	75	90.6706	100	100
	248	100	100	100	55.1724	100	100	97.6676	100	100
	256		100	100	65.5172	100	100	99.1254	100	100
	264			100	79.3103	100	100	99.4169	100	100
	272			100	96.5517	100		99.4169	100
	280				100	100		99.4169	100
	288				100	100		99.7085
	296					100		100
	304							100
	312
	n	48	74	38	58	45	12	343	274	16
Data obtained from 5 parallel crosses:
1) y w hsF ; rpS12[D97] FRT80B Xrp1[m2-73]/TM6B,Sb X y w hsF ; rpS12[D97] FRT80B M(3)M95A/Tm6B,Sb
2) w ; FRT80B X y w hsF ; rpS12[D97] FRT80B M(3)M95A/Tm6B,Sb
3) w ; FRT80B X y w hsF ; FRT82B P{arm-LacZ, w+} M(3)95A
4) w ; rpS12[D97] FRT80B/TM6B X y w hsF ; rpS12[D97] FRT80B M(3)M95A/Tm6B,Sb
5) w ; FRT80B X w ; rpS12[D97] FRT80B and y w hsF ; FRT82B P{arm-LacZ, w+}/TM6B

## Sheet: Fig 3L
Figure 3L		males	males	males	males	males	males	males	males	males
		wild type	rps1297D/+	frt80/tm6 F	RpS3+/-	frt80/tm6	RpS3+/- rps1297D/97D	RpS3+/- rps1297D/+	frt80/tm6 B	RpS3+/- rps1297D/97D Xrp1+/-
	176	0	0	0
	184	0	0	0		0			0
	192	2.43902	4.54545	2.12766		5.26316			1.74216
	200	21.9512	25.7576	12.766		21.0526			14.9826	0
	208	70.7317	46.9697	36.1702		43.8596	0	0	34.8432	0
	216	92.6829	89.3939	85.1064	0	63.1579	0	0	72.1254	0
	224	92.6829	96.9697	89.3617	0	82.4561	20	7.44337	91.2892	30.7692
	232	97.561	98.4848	95.7447	0	100	20	18.7702	97.2125	46.1538
	240	100	100	100	1.78571	100	60	50.8091	98.6063	61.5385
	248	100	100	100	17.8571	100	80	88.6731	99.3031	100
	256		100		33.9286	100	100	95.4693	99.3031	100
	264		100		48.2143	100	100	99.0291	99.3031	100
	272		100		58.9286	100		99.6764	99.6516
	280				83.9286	100		100	100
	288				98.2143	100		100	100
	296				98.2143
	304				100
	312
	320
	n	41	66	47	56	57	10	309	287	13
Data obtained from 5 parallel crosses:
1) y w hsF ; rpS12[D97] FRT80B Xrp1[m2-73]/TM6B,Sb X y w hsF ; rpS12[D97] FRT80B M(3)M95A/Tm6B,Sb
2) w ; FRT80B X y w hsF ; rpS12[D97] FRT80B M(3)M95A/Tm6B,Sb
3) w ; FRT80B X y w hsF ; FRT82B P{arm-LacZ, w+} M(3)95A
4) w ; rpS12[D97] FRT80B/TM6B X y w hsF ; rpS12[D97] FRT80B M(3)M95A/Tm6B,Sb
5) w ; FRT80B X w ; rpS12[D97] FRT80B and y w hsF ; FRT82B P{arm-LacZ, w+}/TM6B
