# Supplementary material for: Drosophila RpS12 controls translation, growth, and cell competition through Xrp1
Source: PLoS Genet. 2019 Dec 16;15(12):e1008513. doi: 10.1371/journal.pgen.1008513 (PMC6936874; doi:10.1371/journal.pgen.1008513)
Supplement: S5 Table — (XLSX) [file pgen.1008513.s005.xlsx]

## Sheet: Sheet1
Supplemental Figure S3
	AEL	frt80/frt82 alz		frt80/FRT82 alz M95		rpS12[D97] FRT80 rpS12[D97] FRT80 M95	FRT80/rpS12[D97] FRT80 M95	FRT80/TM6	rpS12[D97] FRT80 Xrp1[m2-73]/rpS12[D97] FRT80 M95
	80	0		0				0
	88	0		0				0
	96	0		0			0	1.48075
	104	19.2308		0			0	14.3139	0
	112	48.7179		0		0	0	40.5726	0
	120	67.9487		0.359712		8.33333	3.31858	71.3722	9.1954
	128	73.0769		3.95683		20.8333	22.8982	92.2014	31.0345
	136	79.4872		20.5036		54.1667	56.7478	95.3603	74.7126
	144	82.0513		66.1871		91.6667	88.8274	96.7423	98.8506
	152	84.6154		89.9281		100	93.5841	97.7295	100
	160	88.4615		94.964		100	96.5708	99.0128	100
	168	93.5897		96.0432		100	97.5664	99.5064	100
	176	93.5897		97.8417		100	98.2301	99.6051
	184	97.4359		98.5612			98.6726	99.8026
	192	97.4359		98.9209			98.8938	99.8026
	200	100		99.6403			99.3363	99.9013
	208			100			99.5575	99.9013
	216						99.6681	100
	224						99.7788	100
	232						99.8894	100
	240						100	100
Data obtained from 5 parallel crosses:
1) y w hsF ; rpS12[D97] FRT80B Xrp1[m2-73]/TM6B,Sb X y w hsF ; rpS12[D97] FRT80B M(3)M95A/Tm6B,Sb
2) w ; FRT80B X y w hsF ; rpS12[D97] FRT80B M(3)M95A/Tm6B,Sb
3) w ; FRT80B X y w hsF ; FRT82B P{arm-LacZ, w+} M(3)95A
4) w ; rpS12[D97] FRT80B/TM6B X y w hsF ; rpS12[D97] FRT80B M(3)M95A/Tm6B,Sb
5) w ; FRT80B X w ; rpS12[D97] FRT80B and y w hsF ; FRT82B P{arm-LacZ, w+}/TM6B
