# Supplementary material for: Drosophila RpS12 controls translation, growth, and cell competition through Xrp1
Source: PLoS Genet. 2019 Dec 16;15(12):e1008513. doi: 10.1371/journal.pgen.1008513 (PMC6936874; doi:10.1371/journal.pgen.1008513)
Supplement: S6 Table — (XLSX) [file pgen.1008513.s006.xlsx]

## Sheet: Sheet1
	Replicate 1. Males				Replicate 1. Females				Replicate 2. Males				Replicate 2. Females				Replicate 3. Males				Replicate 3. Females
	Days elapsed	w1118	G97D		Days elapsed	w1118	G97D		Days elapsed	w1118	G97D		Days elapsed	w1118	G97D		Days elapsed	w1118	G97D		Days elapsed	w1118	G97D
	28	1			22	1			27	1			22	1			18	1			30	1
	28	1			24	1			29				26	1			33	1			30	1
	30	1			24	1			33	1			30	1			33	1			33	1
	30	1			28	1			36	1			30	1			43	1			33	1
	37	1			30	1			40	1			32	1			43	1			33	1
	41	1			30	1			40	1			36	1			46	1			40	1
	41	1			34	1			40	1			36	1			46	1			40	1
	41	1			34	1			40	1			36	1			53	1			43	1
	41	1			34	1			44	1			36	1			53	1			43	1
	41	1			41	1			44	1			39	1			53	1			43	1
	41	1			41	1			44	1			41	1			53	1			43	1
	45	1			45	1			47	1			41	1			57	1			43	1
	45	1			45	1			47	1			43	1			57	1			46	1
	45	1			48	1			50	1			43	1			57	1			46	1
	45	1			48	1			50	1			43	1			57	1			46	1
	45	1			51	1			50	1			43	1			57	1			46	1
	48	1			51	1			50	1			46	1			57	1			46	1
	48	1			51	1			50	1			46	1			57	1			46	1
	48	1			51	1			50	1			46	1			60	1			46	1
	48	1			54	1			50	1			46	1			60	1			49	1
	48	1			54	1			50	1			48	1			60	1			49	1
	48	1			54	1			50	1			48	1			60	1			49	1
	48	1			54	1			53	1			48	1			60	1			53	1
	51	1			54	1			53	1			48	1			62	1			53	1
	51	1			54	1			53	1			48	1			62	1			53	1
	51	1			54	1			53	1			48	1			62	1			53	1
	51	1			58	1			53	1			51	1			62	1			53	1
	51	1			58	1			53	1			51	1			62	1			53	1
	51	1			58	1			53	1			51	1			62	1			53	1
	54	1			58	1			53	1			51	1			62	1			57	1
	54	1			58	1			53	1			51	1			65	1			57	1
	54	1			58	1			53	1			54	1			65	1			57	1
	54	1			58	1			53	1			58	1			65	1			60	1
	54	1			58	1			57	1			58	1			65	1			60	1
	54	1			58	1			57	1			58	1			65	1			60	1
	54	1			62	1			57	1			58	1			65	1			62	1
	54	1			62	1			57	1			58	1			65	1			62	1
	58	1			62	1			57	1			58	1			68	1			62	1
	58	1			62	1			57	1			58	1			68	1			62	1
	58	1			62	1			57	1			58	1			68	1			62	1
	58	1			62	1			57	1			58	1			68	1			65	1
	58	1			65	1			57	1			58	1			68	1			65	1
	58	1			65	1			57	1			62	1			68	1			65	1
	58	1			65	1			57	1			62	1			68	1			65	1
	58	1			67	1			61	1			62	1			68	1			65	1
	58	1			67	1			61	1			62	1			68	1			65	1
	58	1			67	1			61	1			62	1			68	1			65	1
	58	1			70	1			61	1			62	1			68	1			65	1
	62	1			70	1			61	1			62	1			68	1			65	1
	62	1			70	1			61	1			62	1			68	1			65	1
	62	1			70	1			61	1			65	1			68	1			68	1
	62	1			70	1			61	1			65	1			68	1			68	1
	62	1			70	1			61	1			65	1			68	1			68	1
	62	1			73	1			61	1			65	1			68	1			68	1
	62	1			73	1			61	1			67	1			68	1			68	1
	62	1			73	1			61	1			67	1			68	1			68	1
	65	1			73	1			61	1			70	1			68	1			68	1
	65	1			73	1			61	1			70	1			68	1			68	1
	65	1			73	1			61	1			70	1			68	1			68	1
	65	1			73	1			61	1			70	1			68	1			68	1
	67	1			73	1			61	1			70	1			68	1			68	1
	67	1			73	1			61	1			70	1			71	1			68	1
	67	1			73	1			61	1			73	1			71	1			68	1
	67	1			73	1			61	1			73	1			71	1			71	1
	67	1			73	1			61	1			73	1			71	1			71	1
	67	1			73	1			61	1			73	1			71	1			71	1
	67	1			76	1			64	1			73	1			71	1			71	1
	67	1			76	1			64	1			73	1			74	1			71	1
	70	1			76	1			64	1			73	1			74	1			71	1
	70	1			76	1			64	1			76	1			74	1			71	1
	70	1			76	1			66	1			76	1			74	1			71	1
	70	1			76	1			66	1			76	1			74	1			71	1
	70	1			76	1			66	1			76	1			74	1			71	1
	70	1			76	1			66	1			76	1			74	1			71	1
	70	1			76	1			66	1			76	1			74	1			71	1
	70	1			76	1			66	1			76	1			74	1			71	1
	70	1			76	1			69	1			76	1			77	1			71	1
	70	1			76	1			69	1			76	1			77	1			74	1
	70	1			79	1			69	1			76	1			77	1			74	1
	70	1			79	1			69	1			79	1			77	1			74	1
	70	1			79	1			69	1			79	1			77	1			74	1
	70	1			79	1			69	1			79	1			77	1			77	1
	70	1			79	1			69	1			79	1			77	1			77	1
	73	1			79	1			72	1			82	1			77	1			77	1
	73	1			79	1			72	1			82	1			77	1			77	1
	73	1			79	1			72	1			82	1			77	1			77	1
	73	1			79	1			72	1			82	1			77	1			80	1
	73	1			82	1			72	1			85	1			77	1			80	1
	73	1			82	1			72	1			85	1			77	1			80	1
	73	1			82	1			72	1			85	1			77	1			80	1
	73	1			82	1			72	1			20		1		77	1			80	1
	73	1			82	1			72	1			22		1		77	1			80	1
	73	1			82	1			72	1			22		1		77	1			80	1
	76	1			82	1			72	1			24		1		80	1			80	1
	76	1			82	1			72	1			26		1		80	1			80	1
	76	1			82	1			72	1			26		1		80	1			80	1
	76	1			82	1			75	1			26		1		80	1			80	1
	76	1			82	1			75	1			30		1		80	1			80	1
	76	1			85	1			75	1			30		1		80	1			80	1
	76	1			85	1			75	1			30		1		80	1			80	1
	76	1			85	1			75	1			32		1		80	1			83	1
	76	1			85	1			75	1			36		1		80	1			83	1
	76	1			85	1			75	1			36		1		83	1			86	1
	76	1			85	1			78	1			36		1		83	1			86	1
	76	1			85	1			78	1			39		1		83	1			86	1
	76	1			85	1			78	1			41		1		83	1			86	1
	76	1			22		1		81	1			41		1		83	1			86	1
	76	1			22		1		84	1			41		1		85	1			18		1
	76	1			22		1		84	1			41		1		86	1			18		1
	79	1			22		1		84	1			43		1		86	1			18		1
	79	1			22		1		27		1		43		1		18		1		26		1
	79	1			24		1		29		1		43		1		18		1		26		1
	79	1			24		1		33		1		43		1		18		1		26		1
	79	1			28		1		33		1		43		1		20		1		30		1
	79	1			28		1		36		1		43		1		33		1		30		1
	79	1			30		1		40		1		46		1		33		1		33		1
	79	1			34		1		40		1		46		1		37		1		33		1
	79	1			34		1		40		1		46		1		37		1		37		1
	79	1			34		1		40		1		46		1		37		1		37		1
	82	1			34		1		40		1		46		1		46		1		37		1
	82	1			34		1		40		1		46		1		46		1		43		1
	82	1			34		1		44		1		46		1		46		1		43		1
	85	1			37		1		44		1		46		1		46		1		43		1
	85	1			37		1		44		1		48		1		46		1		43		1
	85	1			41		1		47		1		48		1		49		1		46		1
	18		1		41		1		47		1		48		1		49		1		46		1
	18		1		41		1		47		1		48		1		49		1		46		1
	22		1		41		1		47		1		51		1		49		1		49		1
	28		1		41		1		47		1		51		1		49		1		49		1
	28		1		45		1		47		1		51		1		53		1		49		1
	28		1		45		1		47		1		51		1		53		1		49		1
	28		1		45		1		50		1		51		1		53		1		49		1
	28		1		48		1		50		1		54		1		53		1		49		1
	30		1		48		1		50		1		54		1		53		1		53		1
	34		1		48		1		50		1		54		1		53		1		53		1
	34		1		51		1		50		1		54		1		53		1		53		1
	34		1		51		1		50		1		54		1		57		1		53		1
	34		1		51		1		50		1		54		1		57		1		53		1
	34		1		51		1		50		1		58		1		57		1		53		1
	34		1		51		1		50		1		58		1		57		1		53		1
	34		1		51		1		50		1		58		1		57		1		53		1
	34		1		51		1		50		1		58		1		57		1		53		1
	37		1		54		1		50		1		58		1		57		1		53		1
	37		1		54		1		50		1		58		1		57		1		53		1
	37		1		54		1		50		1		58		1		57		1		53		1
	41		1		54		1		50		1		58		1		57		1		53		1
	41		1		54		1		53		1		58		1		57		1		53		1
	41		1		54		1		53		1		58		1		57		1		53		1
	41		1		58		1		53		1		58		1		57		1		53		1
	41		1		58		1		53		1		85		1		57		1		53		1
	41		1		62		1		53		1		58		1		57		1		57		1
	41		1		62		1		53		1		58		1		57		1		57		1
	45		1		62		1		53		1		58		1		57		1		57		1
	45		1		62		1		53		1		58		1		57		1		57		1
	45		1		62		1		53		1		62		1		57		1		57		1
	48		1		62		1		53		1		62		1		57		1		57		1
	51		1		62		1		53		1		62		1		57		1		57		1
	51		1		62		1		57		1		62		1		57		1		57		1
	51		1		65		1		57		1		62		1		57		1		57		1
	51		1		65		1		57		1		62		1		57		1		57		1
	51		1		65		1		57		1		62		1		57		1		57		1
	51		1		65		1		57		1		62		1		57		1		57		1
	51		1		65		1		57		1		62		1		57		1		57		1
	54		1		65		1		57		1		62		1		57		1		60		1
	54		1		65		1		57		1		65		1		57		1		60		1
	54		1		65		1		57		1		65		1		60		1		60		1
	54		1		65		1		57		1		65		1		60		1		60		1
	54		1		65		1		57		1		65		1		60		1		60		1
	54		1		65		1		57		1		65		1		60		1		60		1
	54		1		67		1		57		1		65		1		60		1		60		1
	54		1		67		1		57		1		65		1		60		1		60		1
	54		1		67		1		57		1		65		1		60		1		60		1
	54		1		67		1		57		1		67		1		60		1		60		1
	54		1		67		1		57		1		67		1		60		1		60		1
	54		1		67		1		57		1		70		1		60		1		60		1
	54		1		67		1		57		1		70		1		60		1		60		1
	54		1		67		1		61		1		70		1		60		1		60		1
	54		1		67		1		61		1		70		1		60		1		60		1
	58		1		67		1		61		1		70		1		62		1		62		1
	58		1		67		1		61		1		70		1		62		1		62		1
	58		1		67		1		61		1		70		1		62		1		62		1
	58		1		67		1		61		1		70		1		62		1		62		1
	58		1		70		1		61		1		70		1		62		1		65		1
	58		1		70		1		61		1		73		1		62		1		65		1
	58		1		70		1		61		1		73		1		62		1		65		1
	58		1		70		1		61		1		73		1		65		1		65		1
	58		1		70		1		61		1		73		1		65		1		65		1
	58		1		70		1		61		1		73		1		65		1		65		1
	62		1		70		1		61		1		76		1		65		1		65		1
	62		1		73		1		61		1		79		1		65		1		65		1
	62		1		73		1		61		1		82		1		65		1		65		1
	62		1		73		1		61		1		82		1		65		1		65		1
	62		1		73		1		61		1		85		1		65		1		65		1
	62		1		73		1		61		1		85		1		65		1		65		1
	62		1		73		1		61		1		86		1		65		1		68		1
	62		1		76		1		64		1						65		1		68		1
	62		1		76		1		64		1						65		1		68		1
	62		1		76		1		64		1						65		1		68		1
	62		1		76		1		64		1						65		1		68		1
	62		1		79		1		64		1						65		1		68		1
	62		1		79		1		64		1						65		1		68		1
	62		1		79		1		64		1						68		1		68		1
	62		1		79		1		64		1						68		1		71		1
	62		1		79		1		64		1						68		1		71		1
	62		1		79		1		64		1						68		1		71		1
	62		1		79		1		64		1						68		1		71		1
	62		1		79		1		66		1						68		1		71		1
	62		1		82		1		66		1						68		1		71		1
	62		1		82		1		66		1						68		1		71		1
	62		1		82		1		66		1						68		1		74		1
	62		1		82		1		66		1						68		1		74		1
	62		1		82		1		66		1						68		1		74		1
	62		1		85		1		69		1						68		1		74		1
	62		1		85		1		69		1						68		1		77		1
	62		1		85		1		69		1						68		1		80		1
	65		1						69		1						71		1
	65		1						69		1						71		1
	67		1						69		1
	70		1						69		1
	70		1						72		1
	70		1						72		1
	70		1						72		1
	70		1						72		1
	70		1						75		1
	70		1						75		1
	70		1						75		1
	70		1
	70		1
	70		1
	70		1
	70		1
	70		1
	70		1
	70		1
	70		1
	70		1
	73		1
	73		1
	73		1
	73		1
	73		1
	73		1
	76		1
	76		1
	76		1
	76		1
