# Supplementary material for: Drosophila RpS12 controls translation, growth, and cell competition through Xrp1
Source: PLoS Genet. 2019 Dec 16;15(12):e1008513. doi: 10.1371/journal.pgen.1008513 (PMC6936874; doi:10.1371/journal.pgen.1008513)
Supplement: S7 Table — (XLSX) [file pgen.1008513.s007.xlsx]

## Sheet: Sheet1
	Male	n=54		Female	n=54		male			female
	w1118	G97D		w1118	G97D		FRT80	rpS12[D97]/rpS12[s2783]		FRT80	rpS12[D97]/rpS12[s2783]
	307592	308325		316169	343984		308083	300035		437445	392842
	311880	309565		318039	355676		305271	296910		448515	385623
	312079	313251		380246	356771		318532	296427		442447	405885
	313428	314316		380555	367281		307311	287878		437083	404356
	314360	314931		388215	381711		318076	298020		440491	396914
	318642	317208		391528	383679		339785	287086		439915	404627
	318800	319164		394083	388898		297168	279431		377614	404327
	319264	321075		395618	390895		304681	291598		418199	391322
	319910	321775		398850	393000		292322	296787		421489	388159
	320000	322412		399422	393516		289735	305389		389055	409884
	320451	322537		408098	394003		317225	295366		394226	409865
	321085	322793		408237	394745		311967	270411		426523	394109
	321327	323157		408843	395201			275572		424300	400264
	322067	323698		409816	398089			261374		431353	371808
	322445	324050		410573	398273			278151		436942	385948
	322536	324378		410756	398312			286075			376785
	322832	324396		411214	399232			292875			375356
	322871	324972		411321	401699						380763
	322934	325061		411829	401922						386565
	323144	325175		412838	404045						412716
	323667	325402		413287	404194						394221
	323794	325650		413458	405641						390412
	324258	325658		416536	407069	mean	309180	288199		424373	393761
	324324	326086		416925	407286	sd	13559.8	11761.4		21286.6	11804.7
	324372	326755		417481	407889	se	3914.39	2852.56		5496.16	2516.76
	324700	326923		417559	408356
	324772	327312		418295	409816
	325445	327511		419218	410085
	325606	327882		420101	410498
	326022	327982		420589	410744
	326438	328232		421053	410962
	326514	328792		421114	411181
	326630	329172		421409	411496
	326650	329337		423404	411562
	327024	329565		424174	411711
	327260	329725		424327	413303
	327514	330277		424356	413568
	327619	330493		424970	413833
	327969	331267		425942	414388
	328248	331803		430457	415397
	328549	331913		431055	415773
	328581	331933		433086	416181
	329213	332225		433415	417044
	329432	332317		433698	417353
	329586	332896		434425	417948
	329617	332901		434641	418167
	330001	333430		434780	419682
	331766	334035		438825	423087
	332686	334631		439219	425260
	334693	334652		439393	425455
	335691	335327		439838	425510
	335898	335369		440415	425787
	336125	337713		440855	426200
	338111	344369		443479	427821
mean	324934	326885		414778	404651
sd	6226.72	6901.7		24692.8	17899.6
se	847.349	939.203		3360.27	2435.82
