# Supplementary material for: Drosophila RpS12 controls translation, growth, and cell competition through Xrp1
Source: PLoS Genet. 2019 Dec 16;15(12):e1008513. doi: 10.1371/journal.pgen.1008513 (PMC6936874; doi:10.1371/journal.pgen.1008513)
Supplement: S8 Table — (XLSX) [file pgen.1008513.s008.xlsx]

## Sheet: Sheet1
Figure 7A
		RpS3+/-	RpS3+/- rpS12D97/D97 A	RpS3+/- rpS12D97/D97 B	RpS3+/- rpS12D97/D97 Xrp1+/-	RpS3+/- Xrp1+/-	wt B	wt A
	168						0	0
	176						0.574713	0.296736
	184						8.04598	11.1276
	192	0	0	0	0	0	51.1494	58.3086
	200	0	0	0	0	0	87.3563	91.8398
	208	0	0	0	0	4.20561	100	98.5163
	216	1.49254	0	0	7.03125	48.1308	100	99.4065
	224	18.6567	7.44681	10.8696	46.875	83.1776	100	99.4065
	232	55.9701	27.6596	52.1739	84.375	95.7944	100	99.8516
	240	96.2687	81.9149	89.1304	97.6562	98.5981		99.8516
	248	99.2537	96.8085	100	100	100		100
	256	99.2537	98.9362	100	100	100
	264	100	100	100	100	100
	272		100	100
	280
	n	134	94	92	128	214	174	674
Data from parallel crosses
1) w[11-18] X y w hsF ; FRT82B P{arm-LacZ, w+} M(3)95A/TM6B,Sb
2) w ; rpS12[D97] FRT80B and w; P{EP, w+}3104 rpS12[D97] FRT80B/TM6B,Sb X y w hsF ; FRT82B P{arm-LacZ, w+} M(3)95A/TM6B,Sb
3) y w hsF ; rps12[D97] FRT80B Xrp1[m2-73](/TM6B,Sb) and y w hsF ; FRT82B P{arm-LacZ, w+}/TM6B,Sb X y w hsF ; FRT82B P{arm-LacZ, w+} M(3)95A/TM6B,Sb
4) w ; FRT82B Xrp1[m2-73] X y w hsF ; FRT82B P{arm-LacZ, w+} M(3)95A/TM6B,Sb
5) y w hsF ;FRT82B P{arm-LacZ}/TM6B,Sb X y w hsF ; FRT80B
6) y w hsF ;FRT82B P{arm-LacZ}/TM6B,Sb X w[11-18]

## Sheet: Sheet2
Figure 7B
		RpS3+/-	RpS3+/- rpS12D97/D97 A	RpS3+/- rpS12D97/D97 B	RpS3+/- rpS12D97/D97 Xrp1+/-	RpS3+/- Xrp1+/-	wt B	wt A
	168
	176						0	0
	184						0	0.165289
	192	0	0	0	0	0	9.39597	2.31405
	200	0	0	0	0	0	45.6376	22.8099
	208	0	0.943396	0	0	1.62162	85.2349	70.9091
	216	0	0.943396	0	0.657895	14.0541	95.302	93.5537
	224	2.43902	4.71698	4.47761	12.5	58.3784	99.3289	97.1901
	232	17.0732	6.60377	25.3731	50.6579	89.7297	100	98.843
	240	86.1789	50	74.6269	83.5526	97.8378		99.8347
	248	94.3089	80.1887	89.5522	95.3947	98.9189		100
	256	95.122	88.6792	94.0299	96.0526	99.4595
	264	100	100	100	99.3421	100
	272		100	100	100
	280				100
	n	123	106	67	152	185	149	605
Data from parallel crosses
1) w[11-18] X y w hsF ; FRT82B P{arm-LacZ, w+} M(3)95A/TM6B,Sb
2) w ; rpS12[D97] FRT80B and w; P{EP, w+}3104 rpS12[D97] FRT80B/TM6B,Sb X y w hsF ; FRT82B P{arm-LacZ, w+} M(3)95A/TM6B,Sb
3) y w hsF ; rps12[D97] FRT80B Xrp1[m2-73](/TM6B,Sb) and y w hsF ; FRT82B P{arm-LacZ, w+}/TM6B,Sb X y w hsF ; FRT82B P{arm-LacZ, w+} M(3)95A/TM6B,Sb
4) w ; FRT82B Xrp1[m2-73] X y w hsF ; FRT82B P{arm-LacZ, w+} M(3)95A/TM6B,Sb
5) y w hsF ;FRT82B P{arm-LacZ}/TM6B,Sb X y w hsF ; FRT80B
6) y w hsF ;FRT82B P{arm-LacZ}/TM6B,Sb X w[11-18]

## Sheet: Sheet3
Figure 7C
		RpS17+/-	RpS17+/- rpS12D97/D97 A	RpS17+/- rpS12D97/D97 B	RpS17+/- rpS12D97/D97 Xrp1+/-	RpS17+/- Xrp1+/-	wt C	wt A
	168						0	0
	176						1.14286	0.296736
	184	0	0	0	0	0	13.7143	11.1276
	192	0	0	0	0	0	73.1429	58.3086
	200	0	0	0	1.31579	0	95.4286	91.8398
	208	1.5625	0	1.47059	9.21053	8.23529	98.8571	98.5163
	216	1.5625	4.47761	8.82353	36.8421	57.6471	100	99.4065
	224	20.3125	11.9403	22.0588	77.6316	92.9412	100	99.4065
	232	70.3125	47.7612	47.0588	96.0526	98.8235	100	99.8516
	240	90.625	76.1194	82.3529	98.6842	100	100	99.8516
	248	100	80.597	83.8235	100	100		100
	256	100	92.5373	98.5294	100	100
	264	100	95.5224	100	100	100
	272	100	97.0149	100	100
	280		100	100	100
	n	64	67	68	76	85	175	674
Data from parallel crosses
1) y w hsF ;FRT82B P{arm-LacZ}/TM6B,Sb X y w hsF ; RpS17[4] P{ubi_GFP, w+} FRT80B/TM6B,Sb
2) w ; rpS12[D97] FRT80B and w; P{EP, w+}3104 rpS12[D97] FRT80B/TM6B,Sb X y w hsF ; rpS12[D97] RpS17[4] P{ubi-GFP, w+} FRT80B/TM6B
3) y w hsF ; rps12[D97] FRT80B Xrp1[m2-73](/TM6B,Sb) and y w hsF ; FRT82B P{arm-LacZ, w+}/TM6B,Sb X y w hsF ; rpS12[D97] RpS17[4] FRT80B/TM6B,Sb
4) w ; FRT82B Xrp1[m2-73] X y w hsF ; RpS17[4] P{ubi_GFP, w+} FRT80B/TM6B,Sb
5) y w hsF ;FRT82B P{arm-LacZ}/TM6B,Sb X y w hsF ; FRT80B
6) w[11-18] X y w hsF ; FRT80B

## Sheet: Sheet4
Figure 7D
		RpS17+/-	RpS17+/- rpS12D97/D97 A	RpS17+/- rpS12D97/D97 B	RpS17+/- rpS12D97/D97 Xrp1+/-	RpS17+/- Xrp1+/-	wt C	wt A
	168
	176						0	0
	184	0	0	0	0	0	0.680272	0.165289
	192	0	0	0	0	0	6.80272	2.31405
	200	0	0	0	0	0	38.0952	22.8099
	208	1.40845	0	0	0	0	86.3946	70.9091
	216	1.40845	0	1.44928	6.41026	10.4348	95.9184	93.5537
	224	4.22535	3.79747	8.69565	42.3077	75.6522	96.5986	97.1901
	232	46.4789	18.9873	27.5362	82.0513	93.0435	98.6395	98.843
	240	85.9155	56.962	66.6667	93.5897	97.3913	100	99.8347
	248	97.1831	77.2152	81.1594	94.8718	99.1304		100
	256	100	89.8734	95.6522	94.8718	100
	264	100	98.7342	98.5507	96.1538	100
	272		100	98.5507	100
	280		100	100	100
	n	71	79	69	78	115	147	605
Data from parallel crosses
1) y w hsF ;FRT82B P{arm-LacZ}/TM6B,Sb X y w hsF ; RpS17[4] P{ubi_GFP, w+} FRT80B/TM6B,Sb
2) w ; rpS12[D97] FRT80B and w; P{EP, w+}3104 rpS12[D97] FRT80B/TM6B,Sb X y w hsF ; rpS12[D97] RpS17[4] P{ubi-GFP, w+} FRT80B/TM6B
3) y w hsF ; rps12[D97] FRT80B Xrp1[m2-73](/TM6B,Sb) and y w hsF ; FRT82B P{arm-LacZ, w+}/TM6B,Sb X y w hsF ; rpS12[D97] RpS17[4] FRT80B/TM6B,Sb
4) w ; FRT82B Xrp1[m2-73] X y w hsF ; RpS17[4] P{ubi_GFP, w+} FRT80B/TM6B,Sb
5) y w hsF ;FRT82B P{arm-LacZ}/TM6B,Sb X y w hsF ; FRT80B
6) w[11-18] X y w hsF ; FRT80B

## Sheet: Sheet5
Figure 7E
		wt A	wt B	wt C	wt A tet	wt B tet	wt C tet
	168			0
	176	0.296736	0.574713	1.14286	0		0
	184	11.1276	8.04598	13.7143	1.45985	0	1.42857
	192	58.3086	51.1494	73.1429	15.3285	8.86076	18.5714
	200	91.8398	87.3563	95.4286	37.9562	46.8354	52.8571
	208	98.5163	100	98.8571	85.4015	84.8101	84.2857
	216	99.4065	100	100	98.9051	98.7342	95.7143
	224	99.4065	100	100	99.635	100	100
	232	99.8516	100	100	99.635	100	100
	240	99.8516		100	99.635	100	100
	248	100			99.635	100	100
	256	100			100		100
	264
	272
		674	174	175	274	79	70
Data from parallel crosses
1) w[11-18] X y w hsF ; FRT80B
2) y w hsF ;FRT82B P{arm-LacZ}/TM6B,Sb X y w hsF ; FRT80B
3) y w hsF ;FRT82B P{arm-LacZ}/TM6B,Sb X w[11-18]

## Sheet: Sheet6
Figure 7F
		wt A	wt B	wt C	wt A tet	wt B tet	wt C tet
	168			0
	176	0	0	0	0		0
	184	0.165289	0	0.680272	20.4545	0	0
	192	2.31405	9.39597	6.80272	24.5455	0	5.71429
	200	22.8099	45.6376	38.0952	25.9091	9.83607	7.14286
	208	70.9091	85.2349	86.3946	40.9091	36.0656	60
	216	93.5537	95.302	95.9184	71.3636	81.9672	81.4286
	224	97.1901	99.3289	96.5986	94.5455	95.082	91.4286
	232	98.843	100	98.6395	97.7273	98.3607	94.2857
	240	99.8347		100	99.5455	98.3607	97.1429
	248	100			100	100	100
	256	100			100		100
	264
	n	605	149	147	220	61	70
Data from parallel crosses
1) w[11-18] X y w hsF ; FRT80B
2) y w hsF ;FRT82B P{arm-LacZ}/TM6B,Sb X y w hsF ; FRT80B
3) y w hsF ;FRT82B P{arm-LacZ}/TM6B,Sb X w[11-18]

## Sheet: Sheet7
Figure 7G
		RpS3+/-	RpS17+/-	RpS3+/- tet	RpS17+/- tet
	168
	176
	184	0	0
	192	0	0		0
	200	0	0	0	0
	208	0	1.5625	0	0
	216	1.49254	1.5625	0	0
	224	18.6567	20.3125	0	3.84615
	232	55.9701	70.3125	1.02041	38.4615
	240	96.2687	90.625	43.8776	96.1538
	248	99.2537	100	83.6735	100
	256	99.2537	100	93.8776	100
	264	100	100	96.9388	100
	272	100		97.9592
	280			100
	n	134	64	98	26
Data from parallel crosses
1) w[11-18] X y w hsF ; FRT82B P{arm-LacZ, w+} M(3)95A/TM6B,Sb
2) y w hsF ;FRT82B P{arm-LacZ}/TM6B,Sb X y w hsF ; RpS17[4] P{ubi_GFP, w+} FRT80B/TM6B,Sb

## Sheet: Sheet8
Figure 7H
		RpS3+/-	RpS17+/-	RpS3+/- tet	RpS17+/- tet
	168
	176
	184
	192		0
	200		0
	208	0	1.40845		0
	216	0	1.40845	0	0
	224	2.43902	4.22535	0	0
	232	17.0732	46.4789	0	4.7619
	240	86.1789	85.9155	17.9688	42.8571
	248	94.3089	97.1831	58.5938	71.4286
	256	95.122	100	93.75	95.2381
	264	100	100	100	100
	272	100		100	100
	280
	n	123	71	128	21
Data from parallel crosses
1) w[11-18] X y w hsF ; FRT82B P{arm-LacZ, w+} M(3)95A/TM6B,Sb
2) y w hsF ;FRT82B P{arm-LacZ}/TM6B,Sb X y w hsF ; RpS17[4] P{ubi_GFP, w+} FRT80B/TM6B,Sb

## Sheet: Sheet9
Figure 7I
		RpS3+/- tet	RpS3+/- rpS12D97/D97 A tet	RpS3+/- rpS12D97/D97 B tet	RpS3+/- rpS12D97/D97 Xrp1+/- tet	RpS3+/- Xrp1+/- tet	wt B tet	wt A tet
	168
	176							0
	184						0	1.45985
	192						8.86076	15.3285
	200	0	0	0	0	0	46.8354	37.9562
	208	0	0	0	0	0	84.8101	85.4015
	216	0	0	0	0	1.49254	98.7342	98.9051
	224	0	2.04082	3.27869	15.6863	25.3731	100	99.635
	232	1.02041	4.08163	6.55738	60.7843	56.7164	100	99.635
	240	43.8776	22.449	57.377	94.1176	98.5075	100	99.635
	248	83.6735	61.2245	83.6066	98.0392	100		99.635
	256	93.8776	91.8367	100	100	100		100
	264	96.9388	100	100	100	100
	272	97.9592	100	100	100
	280	100
	n	98	49	61	51	67	79	274
Data from parallel crosses
1) w[11-18] X y w hsF ; FRT82B P{arm-LacZ, w+} M(3)95A/TM6B,Sb
2) w ; rpS12[D97] FRT80B and w; P{EP, w+}3104 rpS12[D97] FRT80B/TM6B,Sb X y w hsF ; FRT82B P{arm-LacZ, w+} M(3)95A/TM6B,Sb
3) y w hsF ; rps12[D97] FRT80B Xrp1[m2-73](/TM6B,Sb) and y w hsF ; FRT82B P{arm-LacZ, w+}/TM6B,Sb X y w hsF ; FRT82B P{arm-LacZ, w+} M(3)95A/TM6B,Sb
4) w ; FRT82B Xrp1[m2-73] X y w hsF ; FRT82B P{arm-LacZ, w+} M(3)95A/TM6B,Sb
5) y w hsF ;FRT82B P{arm-LacZ}/TM6B,Sb X y w hsF ; FRT80B
6) y w hsF ;FRT82B P{arm-LacZ}/TM6B,Sb X w[11-18]

## Sheet: Sheet10
Figure 7J
		RpS3+/- tet	RpS3+/- rpS12D97/D97 A tet	RpS3+/- rpS12D97/D97 B tet	RpS3+/- rpS12D97/D97 Xrp1+/- tet	RpS3+/- Xrp1+/- tet	wt B tet	wt A tet
	168
	176							0
	184						0	20.4545
	192						0	24.5455
	200		0	0	0	0	9.83607	25.9091
	208		0	0	1.75439	0	36.0656	40.9091
	216	0	0	0	1.75439	0	81.9672	71.3636
	224	0	2.38095	0	7.01754	8.57143	95.082	94.5455
	232	0	4.7619	0	21.0526	21.4286	98.3607	97.7273
	240	17.9688	11.9048	0	71.9298	84.2857	98.3607	99.5455
	248	58.5938	35.7143	19.2308	89.4737	95.7143	100	100
	256	93.75	85.7143	51.9231	94.7368	98.5714		100
	264	100	97.619	80.7692	94.7368	100
	272	100	100	98.0769	100
	280	100	100	100
	n	128	42	52	57	70	61	220
Data from parallel crosses
1) w[11-18] X y w hsF ; FRT82B P{arm-LacZ, w+} M(3)95A/TM6B,Sb
2) w ; rpS12[D97] FRT80B and w; P{EP, w+}3104 rpS12[D97] FRT80B/TM6B,Sb X y w hsF ; FRT82B P{arm-LacZ, w+} M(3)95A/TM6B,Sb
3) y w hsF ; rps12[D97] FRT80B Xrp1[m2-73](/TM6B,Sb) and y w hsF ; FRT82B P{arm-LacZ, w+}/TM6B,Sb X y w hsF ; FRT82B P{arm-LacZ, w+} M(3)95A/TM6B,Sb
4) w ; FRT82B Xrp1[m2-73] X y w hsF ; FRT82B P{arm-LacZ, w+} M(3)95A/TM6B,Sb
5) y w hsF ;FRT82B P{arm-LacZ}/TM6B,Sb X y w hsF ; FRT80B
6) y w hsF ;FRT82B P{arm-LacZ}/TM6B,Sb X w[11-18]

[truncated: 2 more sheets: Sheet11, Sheet12]
